# Supplementary material for: Epithelial magnesium transport by TRPM6 is essential for prenatal development and adult survival
Source: eLife. 2016 Dec 19;5:e20914. doi: 10.7554/eLife.20914 (PMC5218537; doi:10.7554/eLife.20914)
Supplement: Supplementary file 2. — Dataset is available from the Dryad Digital Repository (Chubanov and Gudermann, 2016). (1) IPA Canonical Pathways representing differentially expressed genes in the liver of Trpm6-deficient mice. (2) IPA Causal Networks for differentially expressed genes in the liver of Trpm6-deficient mice. DOI: http://dx.doi.org/10.7554/eLife.20914.023 [file elife-20914-supp2.xls]

## Sheet: IPA Canonical Pathways
Ingenuity analysis of canonical pathways representing differently expressed genes (P≤0.05) in the liver of Trpm6 deficient mice
Ingenuity Canonical Pathways	-log(p-value)	Ratio	z-score	Molecules
LPS/IL-1 Mediated Inhibition of RXR Function	1,31E01	2,55E-01	-2,236	ACOX3,Cyp4a14,CYP3A7,CYP4A11,NR5A2,FMO2,GSTO1,IL1RN,PPARGC1A,ACSL5,GSTM2,RXRA,ALDH1B1,FMO3,ABCC3,MGST3,FABP2,GSTT2/GSTT2B,FABP4,ABCG5,GSTM3,SULT1E1,TNFRSF11B,NR1I3,FABP1,IL18,APOC2,MAOB,PLTP,ABCB1,SLC10A1,FMO1,PAPSS2,CYP2B6,IL1R1,GSTM5,APOC4,GSTP1,ALDH8A1,Cyp2a12/Cyp2a22,ALDH1L1,SREBF1,ABCG8,Sult1d1,ALDH4A1,SULT1C2,Gstm3,CYP2C8,ACSL3
Xenobiotic Metabolism Signaling	7,32E00	1,88E-01		ABCB1,CYP3A7,PIK3C2A,MRAS,NQO2,FMO1,PPP2R3A,NQO1,SCAND1,FMO2,GSTO1,CYP2B6,PPARGC1A,GSTM5,GSTM2,RXRA,ALDH1B1,GSTP1,PRKCZ,FMO3,ALDH8A1,CUL3,ABCC3,PIK3C2G,MGST3,MAPK3,GSTT2/GSTT2B,ALDH1L1,UGT2B17,GSTM3,Ces1g,Sult1d1,SULT1E1,HMOX1,ALDH4A1,CITED2,SULT1C2,NR1I3,AHR,PRKCA,Gstm3,CYP2C8,UGT2B28,MAOB
Glutathione-mediated Detoxification	7,23E00	5E-01		GSTO1,GSTT2/GSTT2B,GSTM5,Gstm3,GSTM2,GSTM3,GSTP1,Gstt3,Gstt1,NAT8,Gsta4,MGST3
LXR/RXR Activation	5,65E00	2,24E-01	0,471	APOA4,SREBF1,ABCG5,RXRB,HADH,RXRG,ABCG8,AGT,TNFRSF11B,LYZ,APOC2,C4A/C4B,IL18,IL1RN,IL1R1,KNG1,APOA2,RXRA,C9,APOC4,ACACA,A1BG,PLTP,ECHS1
NRF2-mediated Oxidative Stress Response	5,29E00	1,87E-01	0,905	DNAJC13,PIK3C2A,MRAS,NQO2,FMO1,ACTA2,NQO1,ENC1,DNAJC19,GSTO1,GSTM5,GSTM2,DNAJB6,GSTP1,PRKCZ,CUL3,PIK3C2G,MGST3,MAPK3,GSTT2/GSTT2B,DNAJB7,BACH1,CBR1,PMF1/PMF1-BGLAP,GSTM3,ERP29,PPIB,HMOX1,DNAJA3,PRKCA,Gstm3
Aryl Hydrocarbon Receptor Signaling	5,15E00	2,02E-01	0,632	MCM7,NQO2,RXRG,NQO1,GSTO1,DCT,HSPB7,GSTM5,GSTM2,RXRA,ALDH1B1,GSTP1,CTSD,ALDH8A1,ESR1,MGST3,MAPK3,GSTT2/GSTT2B,ALDH1L1,GSTM3,RXRB,ALDH4A1,AHR,CCND1,Gstm3,CCNA2
FXR/RXR Activation	4,84E00	2,07E-01		APOA4,SREBF1,VLDLR,ABCG5,SLC10A1,SLC22A7,SLC51B,ABCG8,NR5A2,SDC1,AGT,APOC2,C4A/C4B,IL18,IL1RN,PPARGC1A,KNG1,APOA2,RXRA,C9,APOC4,A1BG,PLTP
Nicotine Degradation II	4,19E00	2,86E-01		CYP2C18,CYP2B6,CYP3A7,CYP2U1,UGT2B17,CYP2C8,CYP2J2,FMO1,UGT2B28,FMO3,Aox3,FMO2
Superpathway of Melatonin Degradation	3,73E00	2,75E-01		Sult1a1,CYP2C18,CYP2B6,CYP3A7,CYP2U1,UGT2B17,CYP2C8,CYP2J2,UGT2B28,Sult1d1,MAOB
Androgen Biosynthesis	3,6E00	4,62E-01		EBP,Hsd3b4 (includes others),SRD5A1,CYP17A1,HSD3B1,AKR1C4
Melatonin Degradation I	3,58E00	2,86E-01		Sult1a1,CYP2C18,CYP2B6,CYP3A7,CYP2U1,UGT2B17,CYP2C8,CYP2J2,UGT2B28,Sult1d1
Retinoate Biosynthesis I	3,33E00	2,9E-01		RDH16,DHRS9,RDH11,ADH4,SDR9C7,SDR16C5,ALDH8A1,AKR1C4,RDH10
Glucocorticoid Biosynthesis	3,27E00	5E-01		EBP,Hsd3b4 (includes others),CYP17A1,HSD3B1,Cyp2d22
Acyl-CoA Hydrolysis	3,03E00	4,55E-01		ACOT1,ACOT2,ACOT4,GNPAT,ACOT9
Stearate Biosynthesis I (Animals)	3,01E00	2,65E-01		DHCR24,ACSL5,ACOT1,ACSL3,DBT,ACOT2,ACOT4,GNPAT,ACOT9
PXR/RXR Activation	3,01E00	2,18E-01		ABCB1,NR1I3,CES3,CYP2B6,PPARGC1A,CYP3A7,CYP2C8,GSTM2,INSR,RXRA,PAPSS2,ABCC3
Nicotine Degradation III	2,91E00	2,57E-01		CYP2C18,CYP2B6,CYP3A7,CYP2U1,UGT2B17,CYP2C8,CYP2J2,UGT2B28,Aox3
Eumelanin Biosynthesis	2,74E00	7,5E-01		DCT,MIF,DDT
Histidine Degradation III	2,69E00	5E-01		HAL,AMDHD1,UROC1,MTHFD2
Superpathway of Methionine Degradation	2,66E00	2,58E-01		BHMT2,MAT1A,AHCYL1,CTH,GOT1,AHCYL2,AHCY,MCEE
Serotonin Degradation	2,48E00	2,25E-01		Sult1a1,DHRS9,UGT2B17,ADH4,UGT2B28,ALDH1B1,Sult1d1,MAOB,ALDH4A1
Estrogen Biosynthesis	2,47E00	2,42E-01		HSD17B2,CYP2C18,CYP2B6,CYP3A7,CYP2U1,CYP2C8,CYP2J2,AKR1C4
Dopamine Degradation	2,46E00	3E-01		Sult1a1,COMT,ALDH1B1,Sult1d1,MAOB,ALDH4A1
Mineralocorticoid Biosynthesis	2,46E00	4,44E-01		EBP,Hsd3b4 (includes others),HSD3B1,Cyp2d22
Ethanol Degradation II	2,4E00	2,59E-01		DHRS9,ACSS2,ACSL3,ADH4,ACSS3,ALDH1B1,ALDH4A1
CMP-N-acetylneuraminate Biosynthesis I (Eukaryotes)	2,37E00	6E-01		NANP,CMAS,GNE
Acetate Conversion to Acetyl-CoA	2,37E00	6E-01		ACSS2,ACSL3,ACSS3
Bupropion Degradation	2,34E00	2,86E-01		CYP2C18,CYP2B6,CYP3A7,CYP2U1,CYP2C8,CYP2J2
Oxidative Ethanol Degradation III	2,34E00	3,33E-01		ACSS2,ACSL3,ACSS3,ALDH1B1,ALDH4A1
Histidine Degradation VI	2,26E00	4E-01		HAL,CYP7B1,AMDHD1,UROC1
Acetone Degradation I (to Methylglyoxal)	2,23E00	2,73E-01		CYP2C18,CYP2B6,CYP3A7,CYP2U1,CYP2C8,CYP2J2
Glycine Biosynthesis III	2,21E00	1E00		AGXT,AGXT2
4-hydroxyproline Degradation I	2,21E00	1E00		HOGA1,ALDH4A1
Acetyl-CoA Biosynthesis I (Pyruvate Dehydrogenase Complex)	2,09E00	5E-01		DLAT,DBT,PDHA1
Ethanol Degradation IV	2,08E00	2,94E-01		ACSS2,ACSL3,ACSS3,ALDH1B1,ALDH4A1
p70S6K Signaling	2,04E00	1,47E-01	-0,500	EGFR,PIK3C2A,MRAS,PLCE1,IRS1,PPP2R3A,AGTR1,YWHAE,EEF2K,AGT,F2R,PRKCA,PLCG1,PRKCZ,PIK3C2G,MAPK3,LYN
TR/RXR Activation	1,99E00	1,6E-01		PFKP,PIK3C2A,SREBF1,RXRB,RXRG,KLF9,SREBF2,PPARGC1A,RXRA,GPS2,ENO1,ACACA,PIK3C2G
Cysteine Biosynthesis III (mammalia)	1,97E00	2,78E-01		MAT1A,AHCYL1,CTH,AHCYL2,AHCY
Bile Acid Biosynthesis, Neutral Pathway	1,95E00	3,33E-01		AKR1D1,AMACR,SCP2,AKR1C4
Non-Small Cell Lung Cancer Signaling	1,92E00	1,69E-01	0,000	EGFR,PIK3C2A,PRKCA,MRAS,CCND1,RXRA,PLCG1,RXRB,RXRG,PIK3C2G,MAPK3
Systemic Lupus Erythematosus Signaling	1,91E00	1,33E-01		PIK3C2A,PRPF6,MRAS,C5,PRPF3,C6,C8B,C8A,LSM5,IL18,IL1RN,KNG1,CD2BP2,PLCG1,C9,ZCRB1,LSM3,PIK3C2G,PRPF31,MAPK3,LYN
Tryptophan Degradation III (Eukaryotic)	1,86E00	2,63E-01		AFMID,ACAT2,HADH,EHHADH,KYNU
UVA-Induced MAPK Signaling	1,82E00	1,53E-01	-0,707	PARP16,EGFR,SMPD2,PIK3C2A,MRAS,PLCE1,CYCS,TNKS,TIPARP,PRKCA,PLCG1,PIK3C2G,MAPK3
Guanosine Nucleotides Degradation III	1,81E00	3,08E-01		PNP,NT5E,XDH,NT5C2
Retinoic acid Mediated Apoptosis Signaling	1,76E00	1,86E-01	-0,447	TIPARP,PARP16,RXRA,RXRB,RXRG,CYCS,TNKS,CASP8
NADH Repair	1,75E00	6,67E-01		APOA1BP,CARKD
Ascorbate Recycling (Cytosolic)	1,75E00	6,67E-01		GSTO1,GLRX
D-glucuronate Degradation I	1,75E00	6,67E-01		DCXR,CRYL1
Fatty Acid β-oxidation III (Unsaturated, Odd Number)	1,75E00	6,67E-01		ECI1,EHHADH
PPARα/RXRα Activation	1,71E00	1,27E-01	-0,447	MAP4K4,ITGB5,MRAS,INSR,GPD1,PLCE1,IRS1,NR2C2,Cyp2c54 (includes others),CYP2C18,PPARGC1A,IL1R1,PRKCA,GHR,CYP2C8,APOA2,PRKAA2,RXRA,PLCG1,GNA14,MAPK3
Sucrose Degradation V (Mammalian)	1,7E00	3,75E-01		ALDOB,KHK,ALDOC
Urate Biosynthesis/Inosine 5'-phosphate Degradation	1,7E00	2,86E-01		PNP,NT5E,XDH,NT5C2
Adenosine Nucleotides Degradation II	1,7E00	2,86E-01		PNP,NT5E,XDH,NT5C2
Maturity Onset Diabetes of Young (MODY) Signaling	1,68E00	2,38E-01		GCK,FABP1,ALDOB,INSR,FABP2
Noradrenaline and Adrenaline Degradation	1,63E00	2,07E-01		DHRS9,COMT,ADH4,ALDH1B1,MAOB,ALDH4A1
Fcγ Receptor-mediated Phagocytosis in Macrophages and Monocytes	1,63E00	1,44E-01	1,387	GPLD1,ACTA2,HMOX1,ARPC5,PRKCA,PTK2B,ARPC4,PLCG1,PRKCZ,RAB11B,PIK3C2G,MAPK3,LYN
Regulation of Cellular Mechanics by Calpain Protease	1,62E00	1,67E-01	-0,333	EGFR,CAPN1,MRAS,CCND1,CCNA2,CAPN8,ITGA5,CDK1,MAPK3
Mitochondrial Dysfunction	1,6E00	1,28E-01		COX7A1,ATP5O,ATP5G1,NDUFV3,APP,CYCS,PDHA1,COX7A2,PSEN2,ATP5G2,VDAC2,NDUFA3,COX6A1,ATP5H,XDH,MAOB,SDHC,NDUFS3,CASP8
Fatty Acid β-oxidation I	1,57E00	2E-01		ECI1,ACSL5,ACSL3,HADH,EHHADH,ECHS1
Glycolysis I	1,51E00	2,17E-01		PFKP,ALDOB,ALDOC,ENO1,PFKL
Mechanisms of Viral Exit from Host Cells	1,51E00	1,79E-01		SH3GL1,CHMP4C,PRKCA,CHMP2A,VPS28,ACTA2,PRKCZ
Dermatan Sulfate Degradation (Metazoa)	1,49E00	2,5E-01		HYAL1,GM2A,IDS,MGEA5
Methionine Degradation I (to Homocysteine)	1,49E00	2,5E-01		MAT1A,AHCYL1,AHCYL2,AHCY
ErbB4 Signaling	1,48E00	1,58E-01	-0,707	PIK3C2A,ERBB4,PRKCA,PSEN2,MRAS,PLCG1,PRKCZ,PIK3C2G,MAPK3
Arsenate Detoxification I (Glutaredoxin)	1,48E00	5E-01		GSTO1,PNP
Glycine Betaine Degradation	1,42E00	3E-01		PIPOX,BHMT2,DMGDH
IL-8 Signaling	1,42E00	1,19E-01	0,000	MAP4K4,EGFR,ITGB5,PIK3C2A,GPLD1,GNB2L1,MRAS,GNA12,NOX4,MYL9,HMOX1,PROK1,PRKCA,PTK2B,CCND1,PRKCZ,EIF4EBP1,PIK3C2G,RND2,MAPK3,FNBP1
Apoptosis Signaling	1,4E00	1,38E-01	-1,508	MAP4K4,PRKCA,BCL2A1,CAPN1,MRAS,PLCG1,GAS2,CAPN8,CYCS,CASP8,CDK1,MAPK3
Thyroid Hormone Metabolism II (via Conjugation and/or Degradation)	1,4E00	2,35E-01		Sult1a1,UGT2B17,UGT2B28,Sult1d1
Purine Nucleotides Degradation II (Aerobic)	1,4E00	2,35E-01		PNP,NT5E,XDH,NT5C2
AMPK Signaling	1,39E00	1,26E-01	-1,732	PFKP,ADRB2,PIK3C2A,PFKFB3,MRAS,PPAT,INSR,IRS1,PPP2R3A,STK11,PRKAA2,CHRNA4,ACACA,EIF4EBP1,PIK3C2G,PFKL
Complement System	1,38E00	1,82E-01		C4A/C4B,C5,C9,C6,C8B,C8A
Hepatic Cholestasis	1,37E00	1,22E-01		ABCB1,CYP7B1,SREBF1,ABCG5,SLC10A1,SLC22A7,INSR,ABCG8,NR5A2,TNFRSF11B,IL18,IL1RN,IL1R1,PRKCA,RXRA,PRKCZ,ABCC3,ESR1
PPAR Signaling	1,34E00	1,35E-01	0,000	TNFRSF11B,IL18,MAP4K4,IL1RN,PPARGC1A,IL1R1,MRAS,INSR,RXRA,SCAND1,CITED2,MAPK3
Actin Nucleation by ARP-WASP Complex	1,31E00	1,54E-01	0,707	BAIAP2,ARPC5,MRAS,ARPC4,GNA12,ITGA5,RND2,FNBP1
Glutaryl-CoA Degradation	1,3E00	2,73E-01		ACAT2,HADH,EHHADH
Purine Nucleotides De Novo Biosynthesis II	1,3E00	2,73E-01		ADSSL1,PAICS,PPAT
Estrogen-Dependent Breast Cancer Signaling	1,28E00	1,45E-01		HSD17B2,EGFR,PIK3C2A,MRAS,CCND1,AKR1C4,ESR1,PIK3C2G,MAPK3
Lysine Degradation V	1,28E00	4E-01		PIPOX,AADAT
Oxidative Phosphorylation	1,28E00	1,32E-01		COX7A2,COX7A1,ATP5O,ATP5G1,ATP5G2,NDUFA3,COX6A1,NDUFV3,ATP5H,CYCS,SDHC,NDUFS3
Clathrin-mediated Endocytosis Signaling	1,27E00	1,16E-01		SH3GL1,APOA4,ITGB5,PIK3C2A,HIP1R,ACTA2,ARPC5,LYZ,PROK1,F2R,APOC2,MYO6,DNM2,ARPC4,APOA2,APOC4,RAB11B,ITGA5,EPS15,PIK3C2G
mTOR Signaling	1,23E00	1,14E-01	0,229	PIK3C2A,GPLD1,MRAS,FKBP1A,RICTOR,EIF4B,INSR,IRS1,PPP2R3A,HMOX1,PROK1,PRKCA,STK11,PRKAA2,PRKCZ,EIF4EBP1,PIK3C2G,RND2,MAPK3,FNBP1
NF-κB Activation by Viruses	1,23E00	1,37E-01	0,000	ITGB5,PIK3C2A,PRKCA,MRAS,CD4,PRKCZ,RIPK1,ITGA5,PIK3C2G,MAPK3
Choline Biosynthesis III	1,2E00	2,5E-01		GPLD1,HMOX1,CHPT1
Role of Tissue Factor in Cancer	1,19E00	1,25E-01		EGFR,ITGB5,PIK3C2A,F7,MRAS,GNA12,CTGF,PRKCA,PTK2B,GNA14,PIK3C2G,MAPK3,LYN
Retinol Biosynthesis	1,19E00	1,79E-01		DHRS9,PNPLA3,RDH11,Ces1g,RDH10
Tec Kinase Signaling	1,15E00	1,16E-01	-1,069	PIK3C2A,GNB2L1,MRAS,GNA12,ACTA2,FCER1A,PRKCA,PTK2B,STAT6,PLCG1,GNA14,PRKCZ,ITGA5,PIK3C2G,RND2,LYN,FNBP1
Glioma Invasiveness Signaling	1,15E00	1,43E-01	0,000	F2R,ITGB5,PIK3C2A,MRAS,PIK3C2G,RND2,MAPK3,FNBP1
Glycine Cleavage Complex	1,12E00	3,33E-01		GLDC,AMT
Growth Hormone Signaling	1,11E00	1,34E-01	-0,333	PIK3C2A,PRKCA,GHR,IRS1,PLCG1,PRKCZ,CEBPA,PIK3C2G,MAPK3
Glutamine Biosynthesis I	1,1E00	1E00		GLUL
Xanthine and Xanthosine Salvage	1,1E00	1E00		PNP
L-cysteine Degradation II	1,1E00	1E00		CTH
Asparagine Biosynthesis I	1,1E00	1E00		ASNS
Thyroid Cancer Signaling	1,08E00	1,54E-01		MRAS,CCND1,RXRA,RXRB,RXRG,MAPK3
RAR Activation	1,08E00	1,1E-01		RDH16,DHRS9,RDH11,ADH4,RXRB,SDR16C5,RXRG,TRIM24,SCAND1,MAPKAPK2,CITED2,PPARGC1A,PRKCA,RXRA,SDR9C7,PRKCZ,RDH10,ERCC3,GTF2H1
Ceramide Signaling	1,07E00	1,28E-01	0,000	TNFRSF11B,SMPD2,PIK3C2A,MRAS,PPP2R3A,CTSD,CYCS,PRKCZ,PIK3C2G,MAPK3
TCA Cycle II (Eukaryotic)	1,05E00	1,82E-01		IDH3G,SUCLA2,DHTKD1,SDHC
Caveolar-mediated Endocytosis Signaling	1,04E00	1,3E-01		FLOT1,EGFR,ITGB5,PRKCA,DNM2,INSR,ACTA2,FLOT2,ITGA5
Isoleucine Degradation I	1,04E00	2,14E-01		ACAT2,EHHADH,ECHS1
The Visual Cycle	1,04E00	2,14E-01		DHRS9,RDH11,RDH10
Phenylalanine Degradation IV (Mammalian, via Side Chain)	1,04E00	2,14E-01		HPD,MAOB,GOT1
UVB-Induced MAPK Signaling	1,02E00	1,4E-01	-0,378	EGFR,PIK3C2A,PRKCA,PRKCZ,EIF4EBP1,PIK3C2G,MAPK3
Tryptophan Degradation to 2-amino-3-carboxymuconate Semialdehyde	1E00	2,86E-01		AFMID,KYNU
Gαq Signaling	9,94E-01	1,11E-01	-0,258	PIK3C2A,GPLD1,GNB2L1,MRAS,AGTR1,RGS16,HMOX1,PRKCA,PTK2B,PLCG1,GNA14,PRKCZ,PIK3C2G,RND2,MAPK3,FNBP1
Role of JAK1 and JAK3 in γc Cytokine Signaling	9,82E-01	1,31E-01		PIK3C2A,PTK2B,MRAS,STAT6,IRS1,BLNK,PIK3C2G,MAPK3
eNOS Signaling	9,79E-01	1,12E-01	1,155	PIK3C2A,GUCY1B3,AQP8,PROK1,PRKCA,DNM2,KNG1,PRKAA2,PLCG1,CHRNA4,CCNA2,PRKCZ,ESR1,PIK3C2G,CASP8
14-3-3-mediated Signaling	9,71E-01	1,15E-01		PIK3C2A,TUBA8,TUBB6,MRAS,PLCE1,YWHAE,PRKCA,STK11,PLCG1,SRPK2,PRKCZ,PIK3C2G,MAPK3
IL-6 Signaling	9,71E-01	1,15E-01	1,387	ABCB1,MAP4K4,PIK3C2A,MRAS,IL6ST,MAPKAPK2,TNFRSF11B,IL18,IL1RN,IL1R1,HSPB7,PIK3C2G,MAPK3
Acute Phase Response Signaling	9,71E-01	1,09E-01	0,905	SAA2-SAA4,MRAS,C5,SERPINA3,HMOX1,IL6ST,AGT,TNFRSF11B,C4A/C4B,IL18,APCS,IL1RN,IL1R1,APOA2,C9,RIPK1,MAPK3
Chondroitin Sulfate Degradation (Metazoa)	9,64E-01	2E-01		HYAL1,GM2A,MGEA5
UVC-Induced MAPK Signaling	9,63E-01	1,43E-01	-0,816	EGFR,SMPD2,PRKCA,MRAS,PRKCZ,MAPK3
Synaptic Long Term Depression	9,58E-01	1,11E-01	-1,291	MRAS,GUCY1B3,GRID1,GNA12,PLCE1,PPP2R3A,PNPLA3,PRKCA,PLCG1,GNA14,GRM8,PRKCZ,NPR2,MAPK3,LYN
Prolactin Signaling	9,55E-01	1,25E-01	0,333	PRLR,PIK3C2A,PRKCA,MRAS,IRS1,PLCG1,PRKCZ,PIK3C2G,MAPK3
GM-CSF Signaling	9,51E-01	1,29E-01	0,707	PIK3C2A,GNB2L1,BCL2A1,MRAS,CCND1,PIK3C2G,MAPK3,LYN
IL-12 Signaling and Production in Macrophages	9,49E-01	1,14E-01		APOA4,PIK3C2A,LYZ,APOC2,IL18,PRKCA,STAT6,APOA2,RXRA,APOC4,PRKCZ,PIK3C2G,MAPK3
Type II Diabetes Mellitus Signaling	9,49E-01	1,14E-01		SMPD2,PIK3C2A,INSR,IRS1,TNFRSF11B,GCK,PRKCA,ACSL5,ACSL3,PRKAA2,PRKCZ,PIK3C2G,MAPK3
Estrogen-mediated S-phase Entry	9,38E-01	1,67E-01	0,000	CCND1,CCNA2,ESR1,CDK1
Antiproliferative Role of Somatostatin Receptor 2	9,21E-01	1,27E-01	-0,447	PIK3C2A,GNB2L1,MRAS,GUCY1B3,SSTR2,PIK3C2G,NPR2,MAPK3
Virus Entry via Endocytic Pathways	9,1E-01	1,19E-01		ITGB5,PIK3C2A,PRKCA,DNM2,MRAS,PLCG1,ACTA2,PRKCZ,ITGA5,PIK3C2G
Coagulation System	9,03E-01	1,47E-01	-0,447	F2R,PROS1,KNG1,F7,F11
HER-2 Signaling in Breast Cancer	9E-01	1,22E-01		EGFR,ITGB5,PIK3C2A,PRKCA,MRAS,CCND1,PLCG1,PRKCZ,PIK3C2G
Glutathione Redox Reactions I	8,98E-01	1,88E-01		GPX6,Gstt1,MGST3
Tryptophan Degradation X (Mammalian, via Tryptamine)	8,98E-01	1,88E-01		ALDH1B1,MAOB,ALDH4A1
Putrescine Degradation III	8,98E-01	1,88E-01		ALDH1B1,MAOB,ALDH4A1
Signaling by Rho Family GTPases	8,97E-01	1,01E-01	2,065	PIK3C2A,GNB2L1,MRAS,GNA12,DES,NOX4,MYL9,ACTA2,SEPT6,BAIAP2,ARPC5,ARHGEF19,PTK2B,ARPC4,GNA14,ARHGEF9,PRKCZ,ITGA5,STMN1,PIK3C2G,RND2,MAPK3,FNBP1
G Beta Gamma Signaling	8,86E-01	1,18E-01		EGFR,PRKCA,GNB2L1,DNM2,MRAS,GNA12,PLCG1,GNA14,PRKCZ,MAPK3
Cholecystokinin/Gastrin-mediated Signaling	8,76E-01	1,15E-01	-0,302	IL18,EGFR,IL1RN,PRKCA,PTK2B,MRAS,GNA12,PRKCZ,RND2,MAPK3,FNBP1
Neuroprotective Role of THOP1 in Alzheimer's Disease	8,63E-01	1,43E-01		AGT,KNG1,SERPINA3,APP,YWHAE
FAK Signaling	8,62E-01	1,16E-01		EGFR,PIK3C2A,CAPN1,MRAS,PLCG1,ACTA2,CAPN8,ITGA5,PIK3C2G,MAPK3
Thrombopoietin Signaling	8,57E-01	1,27E-01	-0,378	PIK3C2A,PRKCA,MRAS,PLCG1,PRKCZ,PIK3C2G,MAPK3
Endothelin-1 Signaling	8,47E-01	1,04E-01	0,243	EDNRA,PIK3C2A,GPLD1,MRAS,GUCY1B3,GNA12,EDNRB,PLCE1,HMOX1,PNPLA3,PRKCA,PLCG1,GNA14,PRKCZ,PIK3C2G,CASP8,MAPK3
Superpathway of Cholesterol Biosynthesis	8,43E-01	1,54E-01		EBP,PMVK,DHCR24,ACAT2
Death Receptor Signaling	8,38E-01	1,15E-01	0,000	TIPARP,PARP16,MAP4K4,HSPB7,ACTA2,GAS2,CYCS,TNKS,RIPK1,CASP8
PRPP Biosynthesis I	8,2E-01	5E-01		PRPS1
Guanine and Guanosine Salvage I	8,2E-01	5E-01		PNP
Proline Degradation	8,2E-01	5E-01		ALDH4A1
L-DOPA Degradation	8,2E-01	5E-01		COMT
Alanine Degradation III	8,2E-01	5E-01		GPT
Alanine Biosynthesis II	8,2E-01	5E-01		GPT
L-cysteine Degradation III	8,2E-01	5E-01		GOT1
Uridine-5'-phosphate Biosynthesis	8,2E-01	5E-01		UMPS
Sulfate Activation for Sulfonation	8,2E-01	5E-01		PAPSS2
Thiosulfate Disproportionation III (Rhodanese)	8,2E-01	5E-01		TST
Glycerol-3-phosphate Shuttle	8,2E-01	5E-01		GPD1
Glycine Degradation (Creatine Biosynthesis)	8,2E-01	5E-01		GAMT
Cysteine Biosynthesis/Homocysteine Degradation	8,2E-01	5E-01		CTH
Threonine Degradation II	8,2E-01	5E-01		GCAT
Adenine and Adenosine Salvage I	8,2E-01	5E-01		PNP
Glutamine Degradation I	8,2E-01	5E-01		GLS2
VEGF Signaling	8,16E-01	1,14E-01	-1,000	PROK1,PIK3C2A,PRKCA,PTK2B,MRAS,PLCG1,ACTA2,YWHAE,PIK3C2G,MAPK3
Folate Transformations I	8,12E-01	2,22E-01		MTHFS,MTHFD2
Macropinocytosis Signaling	8,11E-01	1,19E-01	-0,378	ITGB5,PIK3C2A,PRKCA,MRAS,PLCG1,PRKCZ,ITGA5,PIK3C2G
Pyrimidine Ribonucleotides De Novo Biosynthesis	7,99E-01	1,48E-01		CTPS2,UMPS,NME3,NME2
CNTF Signaling	7,91E-01	1,28E-01	-0,816	PIK3C2A,MRAS,LIFR,IL6ST,PIK3C2G,MAPK3
Inhibition of Matrix Metalloproteases	7,89E-01	1,35E-01		MMP19,SDC2,MMP15,SDC1,MMP14
Valine Degradation I	7,84E-01	1,67E-01		DBT,EHHADH,ECHS1
Myc Mediated Apoptosis Signaling	7,72E-01	1,21E-01		PIK3C2A,MRAS,YWHAE,CYCS,PRKCZ,PIK3C2G,CASP8
Aldosterone Signaling in Epithelial Cells	7,59E-01	1,03E-01		DNAJC30,DNAJB7,PIK3C2A,DNAJC13,PLCE1,DNAJC19,PRKCA,HSPB7,PLCG1,DNAJB6,DNAJC12,PRKCZ,PIK3C2G,AHCY,MAPK3
Rac Signaling	7,5E-01	1,08E-01	0,632	BAIAP2,ARPC5,PIK3C2A,PTK2B,MRAS,ARPC4,NOX4,PRKCZ,ITGA5,PIK3C2G,MAPK3
Pentose Phosphate Pathway	7,37E-01	2E-01		PGLS,RPE
GADD45 Signaling	7,34E-01	1,58E-01		CCND1,GADD45B,CDK1
Sphingosine-1-phosphate Signaling	7,3E-01	1,07E-01	-1,265	SMPD2,PIK3C2A,PTK2B,GNA12,PLCE1,PLCG1,PIK3C2G,CASP8,RND2,MAPK3,FNBP1
Docosahexaenoic Acid (DHA) Signaling	7,22E-01	1,28E-01		PIK3C2A,BCL2A1,APP,CYCS,PIK3C2G
Epithelial Adherens Junction Signaling	7,05E-01	1,01E-01		EGFR,TUBA8,TUBB6,MRAS,PVRL2,MYH10,MYL9,ACTA2,NOTCH2,BAIAP2,ARPC5,DLL1,SNAI2,ARPC4
ErbB Signaling	6,9E-01	1,08E-01		EGFR,PIK3C2A,ERBB4,PRKCA,MRAS,PLCG1,PRKCZ,PIK3C2G,MAPK3
Oleate Biosynthesis II (Animals)	6,72E-01	1,82E-01		Scd2,UFSP2
Mevalonate Pathway I	6,72E-01	1,82E-01		PMVK,ACAT2
Methylglyoxal Degradation III	6,72E-01	1,82E-01		Akr1b7,ADH4
CCR5 Signaling in Macrophages	6,71E-01	1,13E-01		PRKCA,PTK2B,GNB2L1,MRAS,CD4,PLCG1,PRKCZ
ERK5 Signaling	6,71E-01	1,13E-01	-1,342	EGFR,CTF1,MRAS,GNA12,YWHAE,PRKCZ,IL6ST
Neuregulin Signaling	6,69E-01	1,07E-01	-1,134	EGFR,ERBB2IP,ERBB4,PRKCA,MRAS,PLCG1,PRKCZ,ITGA5,MAPK3
Bladder Cancer Signaling	6,69E-01	1,07E-01		PROK1,EGFR,MMP19,MRAS,CCND1,THBS1,MMP15,MAPK3,MMP14
Trehalose Degradation II (Trehalase)	6,62E-01	3,33E-01		GCK
Methylglyoxal Degradation I	6,62E-01	3,33E-01		GLO1
5-aminoimidazole Ribonucleotide Biosynthesis I	6,62E-01	3,33E-01		PPAT
Glutathione Redox Reactions II	6,62E-01	3,33E-01		GLRX
Methionine Salvage II (Mammalian)	6,62E-01	3,33E-01		BHMT2
Inosine-5'-phosphate Biosynthesis II	6,62E-01	3,33E-01		PAICS
Thyroid Hormone Biosynthesis	6,62E-01	3,33E-01		CTSD
Oxidized GTP and dGTP Detoxification	6,62E-01	3,33E-01		DDX6
Glutamate Degradation II	6,62E-01	3,33E-01		GOT1
S-adenosyl-L-methionine Biosynthesis	6,62E-01	3,33E-01		MAT1A
4-aminobutyrate Degradation I	6,62E-01	3,33E-01		SUCLG2
N-acetylglucosamine Degradation I	6,62E-01	3,33E-01		AMDHD2
Aspartate Biosynthesis	6,62E-01	3,33E-01		GOT1
FcγRIIB Signaling in B Lymphocytes	6,61E-01	1,22E-01	-1,342	PIK3C2A,MRAS,BLNK,PIK3C2G,LYN
Endometrial Cancer Signaling	6,52E-01	1,15E-01		PIK3C2A,MRAS,CCND1,AXIN1,PIK3C2G,MAPK3
Phospholipases	6,52E-01	1,15E-01		PNPLA3,GPLD1,PLA1A,PLCE1,PLCG1,HMOX1
Unfolded protein response	6,52E-01	1,15E-01		SREBF1,MBTPS1,ERO1LB,CEBPA,CD82,SREBF2
VEGF Family Ligand-Receptor Interactions	6,48E-01	1,08E-01	-0,378	PIK3C2A,PRKCA,MRAS,NRP1,PLCG1,PRKCZ,PIK3C2G,MAPK3
NAD Salvage Pathway II	6,45E-01	1,43E-01		NT5E,PXYLP1,NT5C2
HIF1α Signaling	6,35E-01	1,03E-01		PROK1,PIK3C2A,MMP19,EGLN1,MRAS,MMP15,CUL2,PIK3C2G,MAPK3,MMP14
Melanoma Signaling	6,33E-01	1,19E-01		PIK3C2A,MRAS,CCND1,PIK3C2G,MAPK3
G Protein Signaling Mediated by Tubby	6,17E-01	1,25E-01		GNB2L1,MRAS,INSR,PLCG1
NAD biosynthesis II (from tryptophan)	6,15E-01	1,67E-01		AFMID,KYNU
Histamine Degradation	6,15E-01	1,67E-01		ALDH1B1,ALDH4A1
BER pathway	6,15E-01	1,67E-01		LIG1,POLB
Acute Myeloid Leukemia Signaling	6,07E-01	1,05E-01	1,134	PIK3C2A,MRAS,CCND1,FLT3LG,CEBPA,EIF4EBP1,PIK3C2G,MAPK3
MSP-RON Signaling Pathway	6,06E-01	1,16E-01		PIK3C2A,F11,ACTA2,PRKCZ,PIK3C2G
IL-17A Signaling in Gastric Cells	6,06E-01	1,36E-01		IL17RA,EGFR,MAPK3
Calcium-induced T Lymphocyte Apoptosis	6,03E-01	1,11E-01	-1,342	PRKCA,CD4,HLA-DOB,PLCG1,PRKCZ,ORAI1
NF-κB Signaling	5,96E-01	9,55E-02	-0,775	SIGIRR,MAP4K4,EGFR,PIK3C2A,MRAS,INSR,TNFRSF11B,IL18,IL1RN,IL1R1,GHR,PRKCZ,RIPK1,PIK3C2G,CASP8
VDR/RXR Activation	5,88E-01	1,04E-01	-1,000	HSD17B2,PRKCA,MXD1,RXRA,RXRB,RXRG,PRKCZ,CEBPA
TWEAK Signaling	5,86E-01	1,21E-01	-1,000	BAG4,CYCS,RIPK1,CASP8
Inhibition of Angiogenesis by TSP1	5,86E-01	1,21E-01		SDC2,GUCY1B3,THBS1,SDC1
Wnt/Ca+ pathway	5,8E-01	1,09E-01	-0,447	PRKCA,AXIN1,FZD6,PLCE1,PLCG1,PDE6C
Role of Pattern Recognition Receptors in Recognition of Bacteria and Viruses	5,75E-01	9,82E-02	-0,378	OAS1,IL18,IRF7,PIK3C2A,PRKCA,C5,Oas1d (includes others),Oas1f,PRKCZ,PIK3C2G,MAPK3
Role of NFAT in Regulation of the Immune Response	5,7E-01	9,43E-02	-2,309	PIK3C2A,GNB2L1,RCAN1,MRAS,GNA12,HLA-DOB,FCER1A,CD4,PLCG1,GNA14,BLNK,ORAI1,PIK3C2G,MAPK3,LYN
Fatty Acid Activation	5,64E-01	1,54E-01		ACSL5,ACSL3
Cholesterol Biosynthesis I	5,64E-01	1,54E-01		EBP,DHCR24
Cholesterol Biosynthesis II (via 24,25-dihydrolanosterol)	5,64E-01	1,54E-01		EBP,DHCR24
Cholesterol Biosynthesis III (via Desmosterol)	5,64E-01	1,54E-01		EBP,DHCR24
Erythropoietin Signaling	5,63E-01	1,04E-01		PIK3C2A,PRKCA,MRAS,PLCG1,PRKCZ,PIK3C2G,MAPK3
EGF Signaling	5,58E-01	1,07E-01	0,000	EGFR,PIK3C2A,PRKCA,PLCG1,PIK3C2G,MAPK3
Primary Immunodeficiency Signaling	5,57E-01	1,18E-01		RAG1,CD4,BLNK,DCLRE1C
Uracil Degradation II (Reductive)	5,54E-01	2,5E-01		DPYD
Pentose Phosphate Pathway (Oxidative Branch)	5,54E-01	2,5E-01		PGLS
2-ketoglutarate Dehydrogenase Complex	5,54E-01	2,5E-01		DHTKD1
Heme Degradation	5,54E-01	2,5E-01		HMOX1
Branched-chain α-keto acid Dehydrogenase Complex	5,54E-01	2,5E-01		DBT
Methylmalonyl Pathway	5,54E-01	2,5E-01		MCEE
α-tocopherol Degradation	5,54E-01	2,5E-01		CYP4A11
Adenine and Adenosine Salvage III	5,54E-01	2,5E-01		PNP
Thymine Degradation	5,54E-01	2,5E-01		DPYD
Purine Ribonucleosides Degradation to Ribose-1-phosphate	5,54E-01	2,5E-01		PNP
Biotin-carboxyl Carrier Protein Assembly	5,54E-01	2,5E-01		ACACA
Melatonin Degradation II	5,54E-01	2,5E-01		MAOB
Arginine Degradation I (Arginase Pathway)	5,54E-01	2,5E-01		ALDH4A1
L-cysteine Degradation I	5,54E-01	2,5E-01		GOT1
N-acetylglucosamine Degradation II	5,54E-01	2,5E-01		AMDHD2
Molybdenum Cofactor Biosynthesis	5,54E-01	2,5E-01		MOCS2
Reelin Signaling in Neurons	5,51E-01	1,01E-01		RELN,PIK3C2A,VLDLR,APP,ARHGEF9,ITGA5,PIK3C2G,LYN
Role of Macrophages, Fibroblasts and Endothelial Cells in Rheumatoid Arthritis	5,48E-01	8,93E-02		PIK3C2A,MRAS,AXIN1,PLCE1,MAPKAPK2,IL1RN,IL1R1,Prss1 (includes others),FZD6,PRKCZ,MIF,RIPK1,PIK3C2G,MAPK3,C5,NLK,CEBPA,IL6ST,TNFRSF11B,PROK1,IL17RA,IL18,PRKCA,CCND1,PLCG1
CXCR4 Signaling	5,47E-01	9,4E-02	-0,302	PIK3C2A,GNB2L1,MRAS,GNA12,MYL9,PRKCA,CD4,GNA14,PRKCZ,PIK3C2G,RND2,MAPK3,LYN,FNBP1
Thrombin Signaling	5,41E-01	9,19E-02	-0,775	EGFR,PIK3C2A,GNB2L1,MRAS,GNA12,PLCE1,MYL9,F2R,PRKCA,PLCG1,GNA14,ARHGEF9,PRKCZ,PIK3C2G,RND2,MAPK3,FNBP1
Gluconeogenesis I	5,35E-01	1,25E-01		ALDOB,ALDOC,ENO1
Gap Junction Signaling	5,34E-01	9,33E-02		EGFR,PIK3C2A,TUBA8,TUBB6,MRAS,GUCY1B3,PLCE1,ACTA2,PRKCA,PLCG1,PRKCZ,PIK3C2G,NPR2,MAPK3
PTEN Signaling	5,31E-01	9,57E-02	-0,302	EGFR,GHR,MRAS,CCND1,INSR,INPPL1,CNKSR3,PRKCZ,ITGA5,MAGIX,MAPK3
IL-4 Signaling	5,24E-01	1,01E-01		PIK3C2A,MRAS,STAT6,IRS1,HLA-DOB,INPPL1,PIK3C2G
Fc Epsilon RI Signaling	5,2E-01	9,62E-02	-0,632	PIK3C2A,PRKCA,MRAS,PLCG1,INPPL1,FCER1A,PRKCZ,PIK3C2G,MAPK3,LYN
fMLP Signaling in Neutrophils	5,2E-01	9,62E-02	0,333	ARPC5,PIK3C2A,PRKCA,GNB2L1,MRAS,ARPC4,NOX4,PRKCZ,PIK3C2G,MAPK3
Granzyme B Signaling	5,19E-01	1,43E-01		CYCS,CASP8
Superpathway of Citrulline Metabolism	5,19E-01	1,43E-01		ASS1,GLS2
Vitamin-C Transport	5,19E-01	1,43E-01		GSTO1,GLRX
Natural Killer Cell Signaling	5,1E-01	9,68E-02		Klra4 (includes others),PIK3C2A,PRKCA,MRAS,PLCG1,INPPL1,PRKCZ,PIK3C2G,MAPK3
IL-3 Signaling	5,06E-01	1E-01		PIK3C2A,PRKCA,MRAS,STAT6,PRKCZ,PIK3C2G,MAPK3
Notch Signaling	5,04E-01	1,11E-01	1,000	DLL1,PSEN2,RFNG,NOTCH2
Pyrimidine Ribonucleotides Interconversion	5,03E-01	1,2E-01		CTPS2,NME3,NME2
Glioma Signaling	4,95E-01	9,57E-02	-0,333	EGFR,PIK3C2A,PRKCA,MRAS,CCND1,PLCG1,PRKCZ,PIK3C2G,MAPK3
Mouse Embryonic Stem Cell Pluripotency	4,95E-01	9,57E-02	-1,000	ID1,PIK3C2A,MRAS,AXIN1,FZD6,LIFR,IL6ST,PIK3C2G,MAPK3
IGF-1 Signaling	4,95E-01	9,57E-02	-0,447	PIK3C2A,MRAS,IGFBP2,CTGF,IRS1,YWHAE,PRKCZ,PIK3C2G,MAPK3
FLT3 Signaling in Hematopoietic Progenitor Cells	4,88E-01	9,86E-02		PIK3C2A,MRAS,STAT6,FLT3LG,EIF4EBP1,PIK3C2G,MAPK3
Small Cell Lung Cancer Signaling	4,88E-01	9,86E-02		PIK3C2A,CCND1,RXRA,RXRB,RXRG,CYCS,PIK3C2G
Fatty Acid α-oxidation	4,78E-01	1,33E-01		ALDH1B1,ALDH4A1
Superpathway of Geranylgeranyldiphosphate Biosynthesis I (via Mevalonate)	4,78E-01	1,33E-01		PMVK,ACAT2
Renin-Angiotensin Signaling	4,77E-01	9,35E-02	0,000	AGT,PIK3C2A,PRKCA,PTK2B,MRAS,PLCG1,AGTR1,PRKCZ,PIK3C2G,MAPK3
Androgen Signaling	4,77E-01	9,35E-02	-0,447	PRKCA,GNB2L1,MRAS,CCND1,GNA12,GNA14,PRKCZ,ERCC3,MAPK3,GTF2H1
Integrin Signaling	4,76E-01	8,9E-02	0,243	ITGB5,PIK3C2A,CAPN1,MRAS,MYL9,ACTA2,CAPN8,ARF1,ARPC5,ARPC4,PLCG1,ARF5,ITGA5,PIK3C2G,RND2,MAPK3,FNBP1
RhoGDI Signaling	4,75E-01	8,98E-02	-2,309	GNB2L1,MRAS,GNA12,MYL9,ACTA2,ARPC5,ARHGEF19,PRKCA,ARPC4,GNA14,ARHGEF9,ITGA5,ESR1,RND2,FNBP1
Intrinsic Prothrombin Activation Pathway	4,73E-01	1,15E-01		PROS1,KNG1,F11
Cell Cycle Control of Chromosomal Replication	4,73E-01	1,15E-01		MCM7,CDT1,DBF4
Arginine Biosynthesis IV	4,73E-01	2E-01		ASS1
Tetrahydrofolate Salvage from 5,10-methenyltetrahydrofolate	4,73E-01	2E-01		MTHFD2
Tetrapyrrole Biosynthesis II	4,73E-01	2E-01		ALAS2
Lysine Degradation II	4,73E-01	2E-01		AADAT
UDP-N-acetyl-D-glucosamine Biosynthesis II	4,73E-01	2E-01		FMO3
2-oxobutanoate Degradation I	4,73E-01	2E-01		MCEE
Citrulline-Nitric Oxide Cycle	4,73E-01	2E-01		ASS1
Galactose Degradation I (Leloir Pathway)	4,73E-01	2E-01		GALT
Tyrosine Degradation I	4,73E-01	2E-01		HPD
Glutamate Degradation III (via 4-aminobutyrate)	4,73E-01	2E-01		SUCLG2
Ephrin B Signaling	4,71E-01	9,72E-02		GNB2L1,MRAS,GNA12,AXIN1,GNA14,KALRN,MAPK3
Regulation of Actin-based Motility by Rho	4,67E-01	9,52E-02	2,121	BAIAP2,ARPC5,ARPC4,MYL9,ACTA2,ITGA5,RND2,FNBP1
α-Adrenergic Signaling	4,67E-01	9,52E-02	-1,134	PRKCA,GNB2L1,MRAS,SLC8A1,PLCG1,PRKCZ,PHKG2,MAPK3
Amyloid Processing	4,66E-01	1,02E-01	-1,000	PSEN2,CAPN1,APP,CAPN8,MAPK3
Amyotrophic Lateral Sclerosis Signaling	4,65E-01	9,38E-02		PROK1,GLUL,ALS2,PIK3C2A,CAPN1,GRID1,CAPN8,CYCS,PIK3C2G
Production of Nitric Oxide and Reactive Oxygen Species in Macrophages	4,64E-01	8,93E-02	0,775	APOA4,PIK3C2A,PPP2R3A,TNFRSF11B,LYZ,APOC2,PRKCA,APOA2,PLCG1,APOC4,PRKCZ,PIK3C2G,RND2,MAPK3,FNBP1
Relaxin Signaling	4,63E-01	9,09E-02		PIK3C2A,ENPP6,GNB2L1,MRAS,GUCY1B3,GNA12,GNA14,PRKCZ,PIK3C2G,PDE6C,NPR2,MAPK3
Actin Cytoskeleton Signaling	4,57E-01	8,78E-02		DIAPH1,PIK3C2A,MRAS,GNA12,MYH10,MYL9,ACTA2,BAIAP2,ARPC5,F2R,ARHGAP24,KNG1,ARPC4,TIAM2,SSH2,ITGA5,PIK3C2G,MAPK3
Protein Ubiquitination Pathway	4,53E-01	8,68E-02		DNAJC30,USP35,UBR2,DNAJB7,UBE4B,DNAJC13,USP3,PSMA3,USP50,USP10,UBE2D3,CUL2,DNAJC19,UBE3A,UBE2S,PSMB7,HSPB7,USP31,DNAJB6,PSMB3,DNAJC12
Role of NANOG in Mammalian Embryonic Stem Cell Pluripotency	4,5E-01	9,17E-02	-0,816	BMP10,PIK3C2A,MRAS,AXIN1,FZD6,LIFR,IL6ST,PIK3C2G,BMP7,MAPK3
Role of IL-17A in Arthritis	4,46E-01	1E-01		IL17RA,PIK3C2A,PIK3C2G,MAPKAPK2,MAPK3
Remodeling of Epithelial Adherens Junctions	4,42E-01	9,68E-02		ARPC5,TUBA8,DNM2,TUBB6,ARPC4,ACTA2
Extrinsic Prothrombin Activation Pathway	4,41E-01	1,25E-01		PROS1,F7
CDP-diacylglycerol Biosynthesis I	4,41E-01	1,25E-01		ABHD5,AGPAT9
γ-linolenate Biosynthesis II (Animals)	4,41E-01	1,25E-01		ACSL5,ACSL3
Mitochondrial L-carnitine Shuttle Pathway	4,41E-01	1,25E-01		ACSL5,ACSL3
Sperm Motility	4,25E-01	9,01E-02	-0,707	PNPLA3,PRKCA,PTK2B,MRAS,GUCY1B3,PLCE1,PLCG1,SLC16A10,CATSPER2,PRKCZ
SAPK/JNK Signaling	4,23E-01	9,2E-02	-1,414	MAP4K4,PIK3C2A,MAP4K5,MRAS,GNA12,IRS1,RIPK1,PIK3C2G
Role of p14/p19ARF in Tumor Suppression	4,2E-01	1,07E-01		SENP3,PIK3C2A,PIK3C2G
ILK Signaling	4,13E-01	8,67E-02	0,775	ITGB5,PIK3C2A,RICTOR,IRS1,MYH10,MYL9,ACTA2,PPP2R3A,PROK1,SNAI2,CCND1,PIK3C2G,RND2,MAPK3,FNBP1
Chondroitin Sulfate Biosynthesis (Late Stages)	4,12E-01	1E-01		SULT1E1,Sult1d1,SULT1C2,CHPF
Urea Cycle	4,11E-01	1,67E-01		ASS1
Chondroitin and Dermatan Biosynthesis	4,11E-01	1,67E-01		CHPF
Pentose Phosphate Pathway (Non-oxidative Branch)	4,11E-01	1,67E-01		RPE
Glycerol Degradation I	4,11E-01	1,67E-01		GPD1
Superoxide Radicals Degradation	4,11E-01	1,67E-01		NQO1
GDP-glucose Biosynthesis	4,11E-01	1,67E-01		GCK
Cardiomyocyte Differentiation via BMP Receptors	4,07E-01	1,18E-01		BMP10,BMP7
PDGF Signaling	3,94E-01	9,09E-02	-0,378	PIK3C2A,PRKCA,MRAS,PLCG1,INPPL1,PIK3C2G,MAPK3
IL-15 Signaling	3,93E-01	9,23E-02		PIK3C2A,MRAS,STAT6,PLCG1,PIK3C2G,MAPK3
Agrin Interactions at Neuromuscular Junction	3,93E-01	9,23E-02	0,000	EGFR,ERBB4,MRAS,ACTA2,ITGA5,MAPK3
IL-2 Signaling	3,92E-01	9,43E-02	-0,447	PIK3C2A,PTK2B,MRAS,PIK3C2G,MAPK3
HGF Signaling	3,86E-01	8,82E-02	0,333	PIK3C2A,PRKCA,MRAS,CCND1,PLCG1,PRKCZ,ITGA5,PIK3C2G,MAPK3
ERK/MAPK Signaling	3,84E-01	8,52E-02	-0,258	PIK3C2A,RAPGEF4,MRAS,MKNK2,PPP2R3A,PRKCA,PTK2B,HSPB7,PLCG1,DUSP6,ITGA5,EIF4EBP1,ESR1,PIK3C2G,MAPK3
IL-17 Signaling	3,77E-01	9,09E-02		IL17RA,PIK3C2A,MRAS,PIK3C2G,MAPKAPK2,MAPK3
Melatonin Signaling	3,77E-01	9,09E-02	-0,816	PRKCA,PLCE1,PLCG1,MTNR1A,PRKCZ,MAPK3
Chemokine Signaling	3,77E-01	9,09E-02	0,000	PRKCA,PTK2B,MRAS,PLCG1,PIK3C2G,MAPK3
Phosphatidylglycerol Biosynthesis II (Non-plastidic)	3,77E-01	1,11E-01		ABHD5,AGPAT9
D-myo-inositol (1,4,5)-trisphosphate Degradation	3,77E-01	1,11E-01		INPPL1,BPNT1
Role of RIG1-like Receptors in Antiviral Innate Immunity	3,73E-01	1E-01		IRF7,RIPK1,CASP8
GDNF Family Ligand-Receptor Interactions	3,63E-01	8,96E-02	0,000	PIK3C2A,MRAS,IRS1,PLCG1,PIK3C2G,MAPK3
Glucose and Glucose-1-phosphate Degradation	3,6E-01	1,43E-01		GCK
Phosphatidylcholine Biosynthesis I	3,6E-01	1,43E-01		CHPT1
Inositol Pyrophosphates Biosynthesis	3,6E-01	1,43E-01		PPIP5K2
Pregnenolone Biosynthesis	3,6E-01	1,43E-01		CYP7B1
Aspartate Degradation II	3,6E-01	1,43E-01		GOT1
ErbB2-ErbB3 Signaling	3,59E-01	9,09E-02	0,447	PIK3C2A,MRAS,CCND1,PIK3C2G,MAPK3
Antioxidant Action of Vitamin C	3,58E-01	8,7E-02	-0,816	GSTO1,PNPLA3,GLRX,GPLD1,PLCE1,PLCG1,HMOX1,MAPK3
Prostate Cancer Signaling	3,54E-01	8,75E-02		SRD5A1,PIK3C2A,MRAS,CCND1,GSTP1,PIK3C2G,MAPK3
Huntington's Disease Signaling	3,53E-01	8,29E-02		EGFR,PIK3C2A,GNB2L1,CAPN1,CAPN8,CYCS,PSME4,GPAA1,UBE2S,PRKCA,DNM2,GNA14,PRKCZ,CTSD,PIK3C2G,CASP8,RCOR1,MAPK3
Glioblastoma Multiforme Signaling	3,45E-01	8,39E-02	-0,905	EGFR,PIK3C2A,MRAS,CCND1,AXIN1,FZD6,PLCE1,PLCG1,PIK3C2G,RND2,MAPK3,FNBP1
Glutamate Receptor Signaling	3,43E-01	8,93E-02		GLUL,GRID1,SLC1A4,SLC17A1,GRM8
Nitric Oxide Signaling in the Cardiovascular System	3,35E-01	8,51E-02	0,707	PROK1,PIK3C2A,PRKCA,KNG1,GUCY1B3,PRKCZ,PIK3C2G,MAPK3
IL-17A Signaling in Fibroblasts	3,31E-01	9,38E-02		IL17RA,LCN2,MAPK3
Role of JAK2 in Hormone-like Cytokine Signaling	3,31E-01	9,38E-02		PRLR,GHR,IRS1
Triacylglycerol Biosynthesis	3,31E-01	9,38E-02		ABHD5,DBT,AGPAT9
Ephrin Receptor Signaling	3,28E-01	8,24E-02		MAP4K4,GNB2L1,SDC2,MRAS,GNA12,AXIN1,ARPC5,PROK1,ARPC4,GNA14,ITGA5,KALRN,PIK3C2G,MAPK3
DNA Methylation and Transcriptional Repression Signaling	3,24E-01	1E-01		RBBP4,MBD2
Role of Oct4 in Mammalian Embryonic Stem Cell Pluripotency	3,21E-01	8,89E-02		RXRB,NR5A2,CCNF,KDM5B
nNOS Signaling in Neurons	3,21E-01	8,89E-02		PRKCA,CAPN1,CAPN8,PRKCZ
Role of IL-17A in Psoriasis	3,18E-01	1,25E-01		IL17RA
Citrulline Biosynthesis	3,18E-01	1,25E-01		GLS2
Ketolysis	3,18E-01	1,25E-01		ACAT2
Sphingomyelin Metabolism	3,18E-01	1,25E-01		SMPD2
Oncostatin M Signaling	3,12E-01	9,09E-02		MRAS,IL6ST,MAPK3
Cell Cycle Regulation by BTG Family Proteins	3,12E-01	9,09E-02		BTG1,CCND1,PPP2R3A
LPS-stimulated MAPK Signaling	3,1E-01	8,45E-02	0,000	PIK3C2A,PRKCA,MRAS,PRKCZ,PIK3C2G,MAPK3
Neuropathic Pain Signaling In Dorsal Horn Neurons	3,02E-01	8,25E-02	-0,707	PIK3C2A,PRKCA,PLCE1,PLCG1,GRM8,PRKCZ,PIK3C2G,MAPK3
Paxillin Signaling	3,02E-01	8,25E-02	0,378	ARF1,ITGB5,PIK3C2A,PTK2B,MRAS,ACTA2,ITGA5,PIK3C2G
Pyrimidine Deoxyribonucleotides De Novo Biosynthesis I	3,01E-01	9,52E-02		NME3,NME2
Leptin Signaling in Obesity	2,97E-01	8,33E-02		PIK3C2A,PLCE1,PLCG1,LEPR,PIK3C2G,MAPK3
BMP signaling pathway	2,97E-01	8,33E-02		BMP10,SOSTDC1,MRAS,FST,BMP7,MAPK3
IL-9 Signaling	2,95E-01	8,82E-02		PIK3C2A,IRS1,PIK3C2G
PAK Signaling	2,94E-01	8,24E-02	0,378	PIK3C2A,PTK2B,MRAS,MYL9,ITGA5,PIK3C2G,MAPK3
Granulocyte Adhesion and Diapedesis	2,92E-01	8,05E-02		TNFRSF11B,IL18,IL1RN,IL1R1,MMP19,SDC2,Ccl9,C5,MMP15,ITGA5,SDC1,MMP14
Role of Lipids/Lipid Rafts in the Pathogenesis of Influenza	2,82E-01	1,11E-01		RSAD2
Prostanoid Biosynthesis	2,82E-01	1,11E-01		PTGDS
Calcium Transport I	2,82E-01	1,11E-01		ATP2B2
NAD Phosphorylation and Dephosphorylation	2,82E-01	1,11E-01		PXYLP1
Glycogen Degradation II	2,82E-01	1,11E-01		AGL
Heme Biosynthesis II	2,82E-01	1,11E-01		ALAS2
UDP-N-acetyl-D-galactosamine Biosynthesis II	2,82E-01	1,11E-01		GCK
HMGB1 Signaling	2,8E-01	8,04E-02	0,333	TNFRSF11B,IL18,PIK3C2A,IL1R1,MRAS,PIK3C2G,RND2,MAPK3,FNBP1
Polyamine Regulation in Colon Cancer	2,79E-01	9,09E-02		MXD1,PSME4
Tumoricidal Function of Hepatic Natural Killer Cells	2,79E-01	9,09E-02		CYCS,CASP8
Triacylglycerol Degradation	2,79E-01	9,09E-02		ABHD6,PNPLA3
Graft-versus-Host Disease Signaling	2,78E-01	8,57E-02		IL18,IL1RN,HLA-DOB
Chondroitin Sulfate Biosynthesis	2,77E-01	8,33E-02		SULT1E1,Sult1d1,SULT1C2,CHPF
Cell Cycle: G2/M DNA Damage Checkpoint Regulation	2,77E-01	8,33E-02		TOP2A,YWHAE,PRKCZ,CDK1
Phospholipase C Signaling	2,77E-01	7,91E-02	0,000	GPLD1,GNB2L1,MRAS,PLCE1,MYL9,HMOX1,ARHGEF19,PRKCA,PLCG1,BLNK,ARHGEF9,PRKCZ,ITGA5,RND2,MAPK3,LYN,FNBP1
Factors Promoting Cardiogenesis in Vertebrates	2,63E-01	7,95E-02		BMP10,PRKCA,AXIN1,FZD6,NOX4,PRKCZ,BMP7
Activation of IRF by Cytosolic Pattern Recognition Receptors	2,63E-01	8,16E-02	-2,000	IRF7,SIKE1,PPIB,RIPK1
B Cell Development	2,6E-01	8,7E-02		RAG1,HLA-DOB
T Helper Cell Differentiation	2,52E-01	7,94E-02		TNFRSF11B,IL18,STAT6,HLA-DOB,IL6ST
Ketogenesis	2,52E-01	1E-01		ACAT2
Cytotoxic T Lymphocyte-mediated Apoptosis of Target Cells	2,41E-01	8,33E-02		CYCS,CASP8
IL-15 Production	2,41E-01	8,33E-02		PTK2B,PRKCZ
Superpathway of D-myo-inositol (1,4,5)-trisphosphate Metabolism	2,41E-01	8,33E-02		INPPL1,BPNT1
Dermatan Sulfate Biosynthesis (Late Stages)	2,34E-01	7,89E-02		SULT1E1,Sult1d1,SULT1C2
Leukotriene Biosynthesis	2,26E-01	9,09E-02		GGT6
Glycogen Degradation III	2,26E-01	9,09E-02		AGL
γ-glutamyl Cycle	2,26E-01	9,09E-02		GGT6
Role of JAK family kinases in IL-6-type Cytokine Signaling	2,25E-01	8E-02		IL6ST,MAPK3
Cleavage and Polyadenylation of Pre-mRNA	2,03E-01	8,33E-02		PAPOLA
Assembly of RNA Polymerase III Complex	2,03E-01	8,33E-02		GTF3A

## Sheet: IPA Causal networks
Ingenuity analysis of causal networks for differently expressed genes (P≤0.05) in the liver of Trpm6 deficient mice
Master Regulator	Molecule Type	Participating regulators	Activation z-score	p-value of overlap	Network bias-corrected p-value	Target molecules
NR1I2	ligand-dependent nuclear receptor	NR1I2	0,928	1,19E-10	1,00E-04	AHCY,APOC1,APOC2,APOC4,APOF,Ces2b/Ces2c,CES3,CTH,CYP2B6,CYP2D6,CYP4A11,GLUL,Gsta4,GSTM3,GSTM5,GSTP1,Hamp/Hamp2,Hsd3b4 (includes others),IGF1,LCN2,Mup1 (includes others),NAT8,NR1I3,PAPSS2,PGRMC2,PIPOX,SERPIND1,SREBF1,TF
CTNNB1	transcription regulator	CTNNB1	-3,357	6,56E-08	1,00E-04	C6,CCND1,CYP2D6,CYP7B1,EGFR,ELOVL3,F2R,GLUL,Hsd3b4 (includes others),LECT2,Mup1 (includes others),NAT8,NUDT7,SERPINE2,Slco1a1
PPARA	ligand-dependent nuclear receptor	PPARA	1,852	3,98E-07	2,03E-02	ABCD2,AHCY,APOA2,APOA4,AQP8,ASNS,ASS1,C3,C6,C8A,C9,CES3,CTH,CYP2B6,CYP4A11,Cyp4a14,DBI,ECI1,EHHADH,ETHE1,FADS1,GCK,GPD1,Gsta4,GSTM3,GSTP1,GSTT2/GSTT2B,HPD,HSD3B1,MGST3,mir-130,Mup1 (includes others),PAQR7,PCTP,PDK4,PPARGC1A,RTN4,SCP2,SELENBP1,SREBF1,SREBF2,TMEM98
NFE2L2	transcription regulator	NFE2L2	3,042	5,28E-07	4,00E-04	ACSL5,ALAS2,APCS,APOA4,Arf1,CBR1,CELA1,CTSD,Cyp2a12/Cyp2a22,Cyp4a14,CYP4A22,DSTN,FMO1,FTH1,FTL,GNB2L1,Gsta4,GSTM5,GSTP1,GSTT2/GSTT2B,HMOX1,HSD3B1,HTATIP2,IL1RN,LGALS8,MCFD2,MGST3,NQO1,NR1I3,PPARGC1A,PSMD13,Serpina3k (includes others),SERPIND1,SLC10A1,SREBF1,SRXN1,TPI1,TTR,UGT2B15
ESR1	ligand-dependent nuclear receptor	AHR,CYP1A1,ESR1	0,962	1,37E-06	1,18E-02	ABCG8,AGT,APH1B,CBR1,CCND1,CCNF,CYP2B6,CYP2C8,CYP7B1,ETHE1,FMO3,Gm4794/Sult3a1,GSTM3,GSTM5,IFI27L2,IGF1,MT1E,NQO1,Rdh1 (includes others),SDC1,SERPINA7,SLC10A1,SLC16A10,SLC46A3,Slco1a1,ST3GAL4,VLDLR
NR1I3	ligand-dependent nuclear receptor	NR1I3	1,147	7,05E-06	5,60E-03	APCS,Ces2b/Ces2c,Cyp2b13/Cyp2b9,CYP2B6,CYP2C8,CYP2F1,CYP39A1,CYP7B1,FAM107B,Gsta4,GSTM5,IL1R1,MT1E,PAPSS2,SREBF1,Sult1a1,TMPRSS2,UGT2B15,UGT2B17
CYP1A2	enzyme	CYP1A2	-1,732	1,57E-05	1,64E-02	CCND1,CYP2B6,ETHE1,Gm4794/Sult3a1,GSTM3,IFI27L2,MT1E,NQO1,SLC46A3,Slco1a1,ST3GAL4,VLDLR
CYP1A1	enzyme	CYP1A1	-1,155	1,57E-05	0.0164	CCND1,CYP2B6,ETHE1,Gm4794/Sult3a1,GSTM3,IFI27L2,MT1E,NQO1,SLC46A3,Slco1a1,ST3GAL4,VLDLR
CYP1B1	enzyme	CYP1B1	-1,732	1,57E-05	1,64E-02	CCND1,CYP2B6,ETHE1,Gm4794/Sult3a1,GSTM3,IFI27L2,MT1E,NQO1,SLC46A3,Slco1a1,ST3GAL4,VLDLR
HNF4A	transcription regulator	HNF4A	0,000	2,13E-05	3,02E-02	ABCG8,APOA2,APOC1,APOC3,CCND1,Ces2b/Ces2c,CRAT,CYP2B6,CYP7B1,Hamp/Hamp2,HPD,IGF1,PRKCZ,PROM1,SCP2,SLC10A1,Slco1a1,TMBIM6,TOX,TRIM24
CREB3L3	other	CREB3L3,INSR,IRS1	0,707	3,65E-05	2,20E-03	Cyp2b13/Cyp2b9,Cyp2b19,CYP2B6,GCK,LEPR,PPARGC1A,SREBF1,SREBF2
ZBTB20	other	ZBTB20	0,000	4,47E-05	1,00E-02	Cyp2b13/Cyp2b9,CYP2B6,CYP2C18,CYP2C8,CYP2F1,GCK,GSTM5,IGF1,LEPR,PDK4,PPARGC1A,UGT2B17
ESR1	ligand-dependent nuclear receptor	AHR,ESR1	1,886	7,82E-05	3,40E-02	ABCG8,AGT,APH1B,CBR1,CCND1,CCNF,CYP2C8,CYP7B1,FMO3,GSTM5,IGF1,NQO1,Rdh1 (includes others),SDC1,SERPINA7,SLC10A1,SLC16A10,Slco1a1
CYP27A1	enzyme	CYP27A1	-2,449	2,00E-04	4,90E-03	CYP2B6,CYP7B1,NR1I3,Slco1a4,SREBF1,SREBF2
CCL21	cytokine	CCL21,SRC,STAT3	-1,633	6,30E-04	1,46E-02	AGT,CCND1,HMOX1,NQO1,PPARGC1A,SREBF1
Sirt1	transcription regulator	IRS2,Sirt1	0,816	6,30E-04	1,59E-02	GCK,IGF1,PDK4,PPARGC1A,SREBF1,SREBF2
BTRC	enzyme	BTRC	0,577	8,13E-04	9,10E-03	CCND1,GLUL,LECT2
Sirt1	transcription regulator	Sirt1	0,577	8,13E-04	4,40E-03	IGF1,PDK4,SREBF1
SLCO1B3	transporter	SLCO1B3	-1,732	8,13E-04	1,60E-03	SLC22A7,Slco1a4,SLCO2B1
SLC13A1	transporter	SLC13A1	-2,138	1,01E-03	2,40E-02	ACSL5,APOA4,AQP8,C6,C9,Cml5,Cyp2b13/Cyp2b9,Gm4794/Sult3a1,KHDRBS3,MAD2L2,MT1E,NRN1,PBX1,YARS
ESR1	ligand-dependent nuclear receptor	ESR1	-0,816	1,02E-03	3,05E-02	ABCG8,AGT,CYP7B1,IGF1,SLC10A1,Slco1a1
PIK3R1	kinase	PIK3R1,PTEN	0,000	1,56E-03	2,89E-02	CCND1,EHHADH,FABP4,H2AFY,PTEN,SREBF1
NR1H3	ligand-dependent nuclear receptor	NR1H3	0,378	1,58E-03	2,36E-02	ABCG8,APCS,APOC1,GCK,HSD11B1,PPARGC1A,SREBF1
STAP2	other	STAP2,STAT3	-0,447	2,01E-03	2,44E-02	AGT,APCS,CCND1,PPARGC1A,SREBF1
THRA	ligand-dependent nuclear receptor	INSR,IRS2,PRKCE,THRA	-0,816	2,30E-03	4,92E-02	EHHADH,GCK,LEPR,PPARGC1A,SREBF1,SREBF2
PRKCE	kinase	INSR,IRS2,PRKCE	-0,447	3,18E-03	4,73E-02	GCK,LEPR,PPARGC1A,SREBF1,SREBF2
CXCR3	G-protein coupled receptor	CXCR3,ERCC1,MAPK1,SRC	-1,000	3,89E-03	4,43E-02	HMOX1,IGF1,NQO1,PRLR
RPS6KB1	kinase	IRS1,RPS6KB1	1,342	4,78E-03	4,43E-02	DHCR24,GCK,PPARGC1A,SREBF1,SREBF2
BACH1	transcription regulator	BACH1	-1,414	8,72E-03	4,18E-02	HMOX1,NQO1
CREB3L3	other	CREB3L3	1,732	1,31E-02	4,67E-02	Cyp2b13/Cyp2b9,Cyp2b19,CYP2B6
PRKCI	kinase	PRKCI	1,414	2,45E-02	2,66E-02	HMOX1,SREBF1
mir-181	microRNA	mir-181	0,000	2,45E-02	1,93E-02	GATA6,NLK
CNR1	G-protein coupled receptor	CNR1	0,000	4,60E-02	2,30E-02	CREB3L3,SREBF1
